# Supplementary material for: The Effect of Particle Size and Surface Roughness of Spray-Dried Bosentan Microparticles on Aerodynamic Performance for Dry Powder Inhalation
Source: Pharmaceutics. 2020 Aug 13;12(8):765. doi: 10.3390/pharmaceutics12080765 (PMC7465523; doi:10.3390/pharmaceutics12080765)
Supplement: Supplementary file 1 [file pharmaceutics-12-00765-s001.zip]

Archive with 4 entries (4 files):
- sd100 streamline.wmv
- sd60 streamline.wmv
- sd80 streamline.wmv
- Supplementary material. Figure S1.pptx
